# Supplementary material for: Schwann Cell Synthesized Cholesterol Orchestrates Peripheral Nerve Regeneration via Structural and IGF1‐Dependent Signaling Mechanisms
Source: Adv Sci (Weinh). 2026 Jan 4;13(16):e20323. doi: 10.1002/advs.202520323 (PMC13042600; doi:10.1002/advs.202520323)
Supplement: Supplementary file 2 — Supporting File 2: advs73654‐sup‐0002‐Data.zip. [file ADVS-13-e20323-s001.zip]

Archive with 3 entries (3 files):
- RAW DATA of blots.pdf
- RAW DATA of Microscope Images.pdf
- Cell Line Authentication STR Profiling.pdf
